# Supplementary material for: Molecular Characteristics and Pathogenicity Analysis of Bovine Viral Diarrhea Virus Strain Isolated from Persistently Infected Cattle
Source: Animals (Basel). 2026 Jan 5;16(1):153. doi: 10.3390/ani16010153 (PMC12784899; doi:10.3390/ani16010153)
Supplement: Supplementary file 1 [file animals-16-00153-s001.zip]

Archive with 1 entries (1 files):
- animals-3986921-supplementary.pdf
